# Supplementary material for: Monograph of Diplachne (Poaceae, Chloridoideae, Cynodonteae)
Source: PhytoKeys. 2018 Jan 25;(93):1–102. doi: 10.3897/phytokeys.93.21079 (PMC5799776; doi:10.3897/phytokeys.93.21079)
Supplement: XML Treatment for Diplachne fusca [file phytokeys.93.21079-treatment2.xml]

<!DOCTYPE tp:taxon-treatment
  PUBLIC "-//TaxonX//DTD Taxonomic Treatment Publishing DTD v0 20100105//EN" "tax-treatment-NSO.dtd">
<tp:taxon-treatment xmlns:tp="http://www.plazi.org/taxpub"><tp:treatment-meta><kwd-group><label>Taxon classification</label><kwd><named-content xmlns:xlink="http://www.w3.org/1999/xlink" content-type="kingdom">Plantae</named-content></kwd><kwd><named-content xmlns:xlink="http://www.w3.org/1999/xlink" content-type="order">Poales</named-content></kwd><kwd><named-content xmlns:xlink="http://www.w3.org/1999/xlink" content-type="family">Poaceae</named-content></kwd></kwd-group><mixed-citation publication-type="journal"><person-group><name><surname>Snow</surname><given-names>Neil</given-names></name><name><surname>Peterson</surname><given-names>Paul M.</given-names></name><name><surname>Romaschenko</surname><given-names>Konstantin</given-names></name><name><surname>Simon</surname><given-names>Bryan K.</given-names></name></person-group><article-title>Monograph of <italic><tp:taxon-name><tp:taxon-name-part taxon-name-part-type="genus" reg="Diplachne">Diplachne</tp:taxon-name-part></tp:taxon-name></italic> (<tp:taxon-name><tp:taxon-name-part taxon-name-part-type="family">Poaceae</tp:taxon-name-part></tp:taxon-name>, <tp:taxon-name><tp:taxon-name-part taxon-name-part-type="subfamily">Chloridoideae</tp:taxon-name-part></tp:taxon-name>, <tp:taxon-name><tp:taxon-name-part taxon-name-part-type="tribe">Cynodonteae</tp:taxon-name-part></tp:taxon-name>)</article-title><source>PhytoKeys</source><day>25</day><month>1</month><year>2018</year><volume>2018</volume><issue>93</issue><fpage>1</fpage><lpage>102</lpage><pub-id pub-id-type="doi">10.3897/phytokeys.93.21079</pub-id></mixed-citation></tp:treatment-meta><tp:nomenclature><tp:taxon-name>
              <tp:taxon-name-part taxon-name-part-type="genus" reg="Diplachne">Diplachne</tp:taxon-name-part>
              <tp:taxon-name-part taxon-name-part-type="species" reg="fusca">fusca</tp:taxon-name-part>
            </tp:taxon-name><tp:taxon-authority>(L.) P. Beauv. ex Roem. &amp; Schult., Systema Vegitabilum 2. 1825.</tp:taxon-authority><tp:nomenclature-citation-list><tp:nomenclature-citation><tp:taxon-name>
                  <tp:taxon-name-part taxon-name-part-type="genus" reg="Festuca">Festuca</tp:taxon-name-part> <tp:taxon-name-part taxon-name-part-type="species" reg="fusca">fusca</tp:taxon-name-part></tp:taxon-name><comment>L., Syst. Nat., ed. 10, 2: 876. 1759. <tp:taxon-name><tp:taxon-name-part taxon-name-part-type="genus" reg="Leptochloa">Leptochloa</tp:taxon-name-part> <tp:taxon-name-part taxon-name-part-type="species" reg="fusca">fusca</tp:taxon-name-part></tp:taxon-name> (L.) Kunth, Révis. Gramin. 1: 91. 1829. <tp:taxon-name><tp:taxon-name-part taxon-name-part-type="genus" reg="Diplachne">Diplachne</tp:taxon-name-part> <tp:taxon-name-part taxon-name-part-type="species" reg="fusca">fusca</tp:taxon-name-part></tp:taxon-name> (L.) P. Beauv. ex Stapf, Fl. Cap. 7: 591. 1900, nom. illeg. hom. <tp:taxon-name><tp:taxon-name-part taxon-name-part-type="genus" reg="Diplachne">Diplachne</tp:taxon-name-part> <tp:taxon-name-part taxon-name-part-type="species" reg="fusca">fusca</tp:taxon-name-part></tp:taxon-name> (L.) P. Beauv. ex Stuck., Anales Mus. Nac. Buenos Aires 11: 128. 1904, nom. illeg. hom. <tp:taxon-name><tp:taxon-name-part taxon-name-part-type="genus" reg="Uralepis">Uralepis</tp:taxon-name-part> <tp:taxon-name-part taxon-name-part-type="species" reg="fusca">fusca</tp:taxon-name-part></tp:taxon-name> (L.) Steud., Syn. Pl. Glumac. 1: 247. 1855.</comment></tp:nomenclature-citation></tp:nomenclature-citation-list></tp:nomenclature><tp:treatment-sec sec-type="material" id="SECID0ENICI"><title>Type.</title><p>Palestine, F Hasselquist s.n. (lectotype: LINN 92.21!; designated by Phillips, Fl. Trop. East Afr. Gram. (2): 281. 1974)</p></tp:treatment-sec><tp:treatment-sec sec-type="description" id="SECID0ESICI"><title>Description.</title><p>Annuals or perennials. Culms 3 cm long (when prostrate) to 170 cm tall, 1–8 mm wide at base, round or sometimes flattened, ascending to erect (sometimes completely prostrate at higher altitudes) or geniculate and rooting at lower nodes (facultatively stoloniferous), branched or unbranched; nodes glabrous; internodes (0.5–)3–26 cm long, soft or sometimes slightly lignified, hollow. Leaf sheaths longer or shorter than the internodes, round or flattened, glabrous on sides and margins; ligules (1.5–)5–12(–15) mm long, hyaline to membranous, apically attenuate but often becoming lacerated due to mechanical damage; blades (3–)5–50 ×0.2–0.6 cm, flat but becoming inrolled when dry, glabrous to somewhat scabrous above and below. Panicles (1.5–)15–105 ×2–30 cm, partially inserted below (subspp. <italic><tp:taxon-name><tp:taxon-name-part taxon-name-part-type="genus" reg="Diplachne"/><tp:taxon-name-part taxon-name-part-type="species" reg="fusca"/><tp:taxon-name-part taxon-name-part-type="subspecies" reg="muelleri">muelleri</tp:taxon-name-part></tp:taxon-name></italic> and <italic><tp:taxon-name><tp:taxon-name-part taxon-name-part-type="genus" reg="Diplachne"/><tp:taxon-name-part taxon-name-part-type="species" reg="fusca"/><tp:taxon-name-part taxon-name-part-type="subspecies" reg="fascicularis">fascicularis</tp:taxon-name-part></tp:taxon-name></italic> or occasionally subsp. <tp:taxon-name><tp:taxon-name-part taxon-name-part-type="genus" reg="Diplachne"/><tp:taxon-name-part taxon-name-part-type="species" reg="fusca"/><tp:taxon-name-part taxon-name-part-type="subspecies" reg="fusca">fusca</tp:taxon-name-part></tp:taxon-name>) to completely exserted at maturity; with (3–)5–35 branches; the branches (1.5–)3–20 cm long, alternate along the rachis, sometimes reflexed or steeply erect but mostly somewhat ascending, stiff, minutely scabrous, axils glabrous. Spikelets 5–12(–14) mm long, shortly pedicillate, sometimes distant near base of branches but overlapping near branch tips; florets (4–)6–12(–20); callus glabrous or hairy; lower glumes 1.0–3.5 (–4.9) mm long, membranous, narrowly ovate to ovate, usually scabrous on the midnerve, apex broadly acute to acute, awnless or infrequently shortly awned; upper glumes 1.8–5.5 mm long, elliptic to usually ovate or widely ovate (or sometimes obovate), scabrous on midnerve, apex obtuse (rarely) or acute at apex, rarely short-awned; lemmas 2.3–6.0 mm long, nar<!--PageBreak-->rowly ovate, ovate, or elliptic, the lateral nerves distinct and sometimes slightly excurrent, more or less sericeous on lateral nerves and the midnerve (hair tips rounded), apex truncate, obtuse, to acute or acuminate and sometimes bifid, awnless, mucronate, or awned to 3.5 mm; palea subequal or slightly exceeding lemma, more or less sericeous on nerves; apex acute or obtuse. Stamens 1, 2 or mostly 3; anthers 0.2–2.7 mm. Caryopses 1.0–2.4 ×0.7–1.2 mm, elliptic, ovate, or obovate in hilar profile, transversely elliptic to depressed obovate in transverse section, hilar groove lacking, smooth or sometimes slightly rugose, brown; pericarp weakly adnate to the endopserm.</p></tp:treatment-sec><tp:treatment-sec sec-type="Stem anatomy" id="SECID0E1JCI"><title>Stem anatomy.</title><p>Stems are hollow in <italic><tp:taxon-name><tp:taxon-name-part taxon-name-part-type="genus" reg="Diplachne">Diplachne</tp:taxon-name-part> <tp:taxon-name-part taxon-name-part-type="species" reg="fusca">fusca</tp:taxon-name-part></tp:taxon-name></italic> (<xref ref-type="bibr" rid="B12">Canfield 1934</xref>; <xref ref-type="bibr" rid="B22">Ebinger and Carlen 1975</xref>; <xref ref-type="bibr" rid="B10">Brown 1975</xref>; <xref ref-type="bibr" rid="B5">Auquier and Sommers 1967</xref>; <xref ref-type="bibr" rid="B118">Valls 1978</xref>). When branching occurs in <italic><tp:taxon-name><tp:taxon-name-part taxon-name-part-type="genus" reg="Diplachne">D.</tp:taxon-name-part> <tp:taxon-name-part taxon-name-part-type="species" reg="fusca">fusca</tp:taxon-name-part></tp:taxon-name></italic> it tends to be concentrated in the upper nodes (<xref ref-type="bibr" rid="B118">Valls 1978</xref>). <xref ref-type="bibr" rid="B118">Valls (1978</xref>: 33) observed that branching in <tp:taxon-name><tp:taxon-name-part taxon-name-part-type="genus" reg="Diplachne">D.</tp:taxon-name-part> <tp:taxon-name-part taxon-name-part-type="species" reg="fusca">f.</tp:taxon-name-part> <tp:taxon-name-part taxon-name-part-type="infraspecific-rank">subsp.</tp:taxon-name-part> <tp:taxon-name-part taxon-name-part-type="subspecies" reg="uninervia">uninervia</tp:taxon-name-part></tp:taxon-name> tends to occur after the terminal inflorescence is fully developed, suggesting that branching is facultative and dependent on favourable growing conditions, presumably adequate soil moisture.</p></tp:treatment-sec><tp:treatment-sec sec-type="phenology" id="SECID0EDMCI"><title>Phenology.</title><p>Flowering throughout the year in tropical latitudes; usually commencing early to mid-summer in temperate areas.</p></tp:treatment-sec><tp:treatment-sec sec-type="Distribtution" id="SECID0EIMCI"><title>Distribtution.</title><p>
              <bold>Native</bold>: Widespread and common to abundant in warm–temperate and tropical areas, between approximately 49°N and 40°S in the New World and 40°N and 42°S in Old World; mostly below 2000 m. <bold>Non-native</bold>: See under subspecies.</p></tp:treatment-sec><tp:treatment-sec sec-type="Vernacular names" id="SECID0ESMCI"><title>Vernacular names.</title><p>Malabar sprangletop; Chinese: shuang fu cao (双稃草) (and see others under subspecies).</p></tp:treatment-sec><tp:treatment-sec sec-type="comments" id="SECID0EXMCI"><title>Comments.</title><p>Localised populations of the <italic><tp:taxon-name><tp:taxon-name-part taxon-name-part-type="genus" reg="Diplachne">Diplachne</tp:taxon-name-part> <tp:taxon-name-part taxon-name-part-type="species" reg="fusca">fusca</tp:taxon-name-part></tp:taxon-name></italic> complex can be somewhat distinct morphologically from conspecifics occurring elsewhere, which is reflected in the many names that have been created to reflect such variation. However, all characters intergrade when considered globally (<xref ref-type="bibr" rid="B94">Snow 1997a</xref>), suggesting that the localised morphological variants do not merit recognition at the specific level. Field observations, herbarium work and multivariate statistical studies (Snow unpubl.) based on eleven population samples (n=20) from North America, Africa and Australia, which included over 80 morphometric traits, supported the recognition of four subspecies, which generally can be differentiated with little difficulty. These include: <tp:taxon-name><tp:taxon-name-part taxon-name-part-type="genus" reg="Diplachne">D.</tp:taxon-name-part> <tp:taxon-name-part taxon-name-part-type="species" reg="fusca">fusca</tp:taxon-name-part> <tp:taxon-name-part taxon-name-part-type="infraspecific-rank">subsp.</tp:taxon-name-part> <tp:taxon-name-part taxon-name-part-type="subspecies" reg="fusca">fusca</tp:taxon-name-part></tp:taxon-name>, a polymorphic Paleotropical taxon adventive in a few areas in the New World (<xref ref-type="bibr" rid="B63">Nicora 1995</xref>; <xref ref-type="bibr" rid="B99">Snow 2012</xref>); <tp:taxon-name><tp:taxon-name-part taxon-name-part-type="genus" reg="Diplache">D.</tp:taxon-name-part> <tp:taxon-name-part taxon-name-part-type="species" reg="fusca">f.</tp:taxon-name-part> <tp:taxon-name-part taxon-name-part-type="infraspecific-rank">subsp.</tp:taxon-name-part> <tp:taxon-name-part taxon-name-part-type="subspecies" reg="muelleri">muelleri</tp:taxon-name-part></tp:taxon-name>, known from much of the interior portions of Australia, particularly the Northern Territory; <italic><tp:taxon-name><tp:taxon-name-part taxon-name-part-type="genus" reg="Diplachne">D.</tp:taxon-name-part> <tp:taxon-name-part taxon-name-part-type="species" reg="fusca">f.</tp:taxon-name-part> <tp:taxon-name-part taxon-name-part-type="infraspecific-rank">subsp.</tp:taxon-name-part> <tp:taxon-name-part taxon-name-part-type="subspecies" reg="uninervia">uninervia</tp:taxon-name-part></tp:taxon-name></italic>, native to the Neotropics but adventive elsewhere (e.g. <xref ref-type="bibr" rid="B102">Snow and Simon 1999</xref>) and <italic><tp:taxon-name><tp:taxon-name-part taxon-name-part-type="genus" reg="Diplachne">D.</tp:taxon-name-part> <tp:taxon-name-part taxon-name-part-type="species" reg="fusca">f.</tp:taxon-name-part> <tp:taxon-name-part taxon-name-part-type="infraspecific-rank">subsp.</tp:taxon-name-part> <tp:taxon-name-part taxon-name-part-type="subspecies" reg="fascicularis">fascicularis</tp:taxon-name-part></tp:taxon-name></italic>, native to the temperate and tropical regions of the New World.</p><p>Differentiating between subspecies can be particularly difficult in parts of California and Argentina, where <italic><tp:taxon-name><tp:taxon-name-part taxon-name-part-type="genus" reg="Diplachne">D.</tp:taxon-name-part> <tp:taxon-name-part taxon-name-part-type="species" reg="fusca">f.</tp:taxon-name-part> <tp:taxon-name-part taxon-name-part-type="infraspecific-rank">subsp.</tp:taxon-name-part> <tp:taxon-name-part taxon-name-part-type="subspecies" reg="fusca">fusca</tp:taxon-name-part></tp:taxon-name></italic> is adventive and sympatric with <tp:taxon-name><tp:taxon-name-part taxon-name-part-type="genus" reg="Diplachne"/><tp:taxon-name-part taxon-name-part-type="species" reg="fusca"/><tp:taxon-name-part taxon-name-part-type="infraspecific-rank">subspecies</tp:taxon-name-part> <tp:taxon-name-part taxon-name-part-type="subspecies" reg="fascicularis">fascicularis</tp:taxon-name-part></tp:taxon-name> and <italic><tp:taxon-name><tp:taxon-name-part taxon-name-part-type="genus" reg="Diplachne"/><tp:taxon-name-part taxon-name-part-type="species" reg="uninervia">uninervia</tp:taxon-name-part></tp:taxon-name></italic> and in the Middle East and Australia (Western Australia, Queensland), where <tp:taxon-name><tp:taxon-name-part taxon-name-part-type="genus" reg="Diplachne">D.</tp:taxon-name-part> <tp:taxon-name-part taxon-name-part-type="species" reg="fusca">f.</tp:taxon-name-part> <tp:taxon-name-part taxon-name-part-type="infraspecific-rank">subsp.</tp:taxon-name-part> <tp:taxon-name-part taxon-name-part-type="subspecies" reg="uninervia">uninervia</tp:taxon-name-part></tp:taxon-name> has become established (<xref ref-type="bibr" rid="B102">Snow and Simon 1999</xref>). It seems unlikely that <tp:taxon-name><tp:taxon-name-part taxon-name-part-type="genus" reg="Diplachne">D.</tp:taxon-name-part> <tp:taxon-name-part taxon-name-part-type="species" reg="fusca">f.</tp:taxon-name-part> <tp:taxon-name-part taxon-name-part-type="infraspecific-rank">subsp.</tp:taxon-name-part> <tp:taxon-name-part taxon-name-part-type="subspecies" reg="fusca">fusca</tp:taxon-name-part></tp:taxon-name> has persisted in California.</p><p>Specimens collected around wool combing mills in South Carolina in the United States by Ahles and associates in the 1950s and 1960s appear to be <tp:taxon-name><tp:taxon-name-part taxon-name-part-type="genus" reg="Leptochloa">L.</tp:taxon-name-part> <tp:taxon-name-part taxon-name-part-type="species" reg="fusca">fusca</tp:taxon-name-part> <tp:taxon-name-part taxon-name-part-type="infraspecific-rank">subsp.</tp:taxon-name-part> <tp:taxon-name-part taxon-name-part-type="subspecies" reg="fusca">fusca</tp:taxon-name-part></tp:taxon-name> or occasionally subsp. <tp:taxon-name><tp:taxon-name-part taxon-name-part-type="genus" reg="Diplachne"/><tp:taxon-name-part taxon-name-part-type="species" reg="fusca"/><tp:taxon-name-part taxon-name-part-type="subspecies" reg="muelleri">muelleri</tp:taxon-name-part></tp:taxon-name>, which likely arrived from wool exported by Australia to the Carolinas for the textile factories then common.</p><!--PageBreak--></tp:treatment-sec><tp:treatment-sec sec-type="key" id="SECID0EZTCI"><title>Key to subspecies of <italic><tp:taxon-name><tp:taxon-name-part taxon-name-part-type="genus" reg="Diplachne">Diplachne</tp:taxon-name-part> <tp:taxon-name-part taxon-name-part-type="species" reg="fusca">fusca</tp:taxon-name-part></tp:taxon-name></italic></title><table-wrap content-type="key" position="anchor" orientation="portrait"><table id="TID0E6FAI" rules="all"><tbody><tr><td rowspan="1" colspan="1">1</td><td rowspan="1" colspan="1">Lowermost panicle branches generally exserted from sheath; uppermost leaf blade length generally shorter than the terminal panicle; leaf sheaths only rarely mottled with anthocyanin pigments; lemmas at maturity smoky white or not, sometimes dark green, but usually lacking a distinct dark spot</td><td rowspan="1" colspan="1">2</td></tr><tr><td rowspan="1" colspan="1">–</td><td rowspan="1" colspan="1">Lowermost branches of panicles generally partially to mostly inserted in upper sheath; uppermost leaf blade length usually exceeding length of panicle; leaf sheaths sometimes mottled with anthocyanin pigments; lemmas often smoky white at maturity and with a dark spot in lower half</td><td rowspan="1" colspan="1">3</td></tr><tr><td rowspan="1" colspan="1">2</td><td rowspan="1" colspan="1">Lemma apices various, obtuse to acute or acuminate, notched or not; lemmas of various colours; spikelets 6–14 mm; anthers usually 0.5–2.7 mm; mostly Old World, southern South America, introduced into North America</td><td rowspan="1" colspan="1">
                      <bold><tp:taxon-name><tp:taxon-name-part taxon-name-part-type="genus" reg="Diplachne">Diplachne</tp:taxon-name-part> <tp:taxon-name-part taxon-name-part-type="species" reg="fusca">fusca</tp:taxon-name-part> <tp:taxon-name-part taxon-name-part-type="infraspecific-rank">subsp.</tp:taxon-name-part> <tp:taxon-name-part taxon-name-part-type="subspecies" reg="fusca">fusca</tp:taxon-name-part></tp:taxon-name></bold>
                    </td></tr><tr><td rowspan="1" colspan="1">–</td><td rowspan="1" colspan="1">Lemma apices obtuse to truncate, usually notched and often mucronate; lemmas often dark green or lead coloured; spikelets relatively short, 5–10 mm, anthers usually less than 0.7 mm; rachilla rarely visible during anthesis; mostly New World tropics</td><td rowspan="1" colspan="1">
                      <bold><tp:taxon-name><tp:taxon-name-part taxon-name-part-type="genus" reg="Diplachne">Diplachne</tp:taxon-name-part> <tp:taxon-name-part taxon-name-part-type="species" reg="fusca">fusca</tp:taxon-name-part> <tp:taxon-name-part taxon-name-part-type="infraspecific-rank">subsp.</tp:taxon-name-part> <tp:taxon-name-part taxon-name-part-type="subspecies" reg="uninervia">uninervia</tp:taxon-name-part></tp:taxon-name></bold>
                    </td></tr><tr><td rowspan="1" colspan="1">3</td><td rowspan="1" colspan="1">Lemmas flat, relatively broad, to 2.0 mm wide; panicles narrow, mostly less than 5 cm wide; panicle branches generally steeply erect, often flexuous near tips; hairs on lateral nerves of lemma sericeous to velutinous, often densely so and typically becoming divaricate with age; lemma apices mostly broadly acute, awnless or sometimes mucronate; Australian interior</td><td rowspan="1" colspan="1">
                      <bold><tp:taxon-name><tp:taxon-name-part taxon-name-part-type="genus" reg="Diplachne">Diplachne</tp:taxon-name-part> <tp:taxon-name-part taxon-name-part-type="species" reg="fusca">fusca</tp:taxon-name-part> <tp:taxon-name-part taxon-name-part-type="infraspecific-rank">subsp.</tp:taxon-name-part> <tp:taxon-name-part taxon-name-part-type="subspecies" reg="muelleri">muelleri</tp:taxon-name-part></tp:taxon-name></bold>
                    </td></tr><tr><td rowspan="1" colspan="1">–</td><td rowspan="1" colspan="1">Lemmas slightly keeled, relatively narrow, mostly less than 1.5 mm wide; panicles somewhat broad, particularly at base, to 22 cm wide; panicle branches somewhat erect to reflexed, the branches not flexuous near tips; hairs on lateral nerves of sericeous, rarely densely so, typically remaining more or less appressed; lemma apices acute to acuminate, awnless or with awns to 3.5 mm long; mostly New World</td><td rowspan="1" colspan="1">
                      <bold><tp:taxon-name><tp:taxon-name-part taxon-name-part-type="genus" reg="Diplachne">Diplachne</tp:taxon-name-part> <tp:taxon-name-part taxon-name-part-type="species" reg="fusca">fusca</tp:taxon-name-part> <tp:taxon-name-part taxon-name-part-type="infraspecific-rank">subsp.</tp:taxon-name-part> <tp:taxon-name-part taxon-name-part-type="subspecies" reg="fascicularis">fascicularis</tp:taxon-name-part></tp:taxon-name></bold>
                    </td></tr></tbody></table></table-wrap></tp:treatment-sec><ref-list><ref id="B12"><mixed-citation xmlns:xlink="http://www.w3.org/1999/xlink" xlink:type="simple">
          <person-group><name name-style="western"><surname>Canfield</surname><given-names>RH</given-names></name></person-group> (<year>1934</year>) <article-title>Stem structure of grasses of the Jornada Experimental Range.</article-title> <source>Botanical gazette (London)</source> <volume>95</volume>: <fpage>636</fpage>–<lpage>648</lpage>. <ext-link xlink:type="simple" ext-link-type="doi" xlink:href="10.1086/334434">https://doi.org/10.1086/334434</ext-link></mixed-citation></ref><ref id="B22"><mixed-citation xmlns:xlink="http://www.w3.org/1999/xlink" xlink:type="simple">
          <person-group><name name-style="western"><surname>Ebinger</surname><given-names>JE</given-names></name><name name-style="western"><surname>Carlen</surname><given-names>JL</given-names></name></person-group> (<year>1975</year>) <article-title>Culm morphology and grass systematics. Trans. Illinois State Acad. Sci.</article-title> <volume>68</volume>: <fpage>87</fpage>–<lpage>101</lpage>.</mixed-citation></ref><ref id="B10"><mixed-citation xmlns:xlink="http://www.w3.org/1999/xlink" xlink:type="simple">
          <person-group><name name-style="western"><surname>Brown</surname><given-names>WV</given-names></name></person-group> (<year>1975</year>) <article-title>Variations in anatomy, associations, and origins of Kranz tissue.</article-title> <source>American Journal of Botany</source> <volume>62</volume>: <fpage>395</fpage>–<lpage>402</lpage>. <ext-link xlink:type="simple" ext-link-type="doi" xlink:href="10.2307/2442093">https://doi.org/10.2307/2442093</ext-link></mixed-citation></ref><ref id="B5"><mixed-citation xmlns:xlink="http://www.w3.org/1999/xlink" xlink:type="simple">
          <person-group><name name-style="western"><surname>Auquier</surname><given-names>P</given-names></name><name name-style="western"><surname>Sommers</surname><given-names>Y</given-names></name></person-group> (<year>1967</year>) <article-title>Recherches histotaxonomiques sur le chaume des <tp:taxon-name><tp:taxon-name-part taxon-name-part-type="family">Poaceae</tp:taxon-name-part></tp:taxon-name>.</article-title> <source>Bulletin of the Société royale de botanique de Belgique</source> <volume>100</volume>: <fpage>95</fpage>–<lpage>140</lpage>.</mixed-citation></ref><ref id="B118"><mixed-citation xmlns:xlink="http://www.w3.org/1999/xlink" xlink:type="simple">
          <person-group><name name-style="western"><surname>Valls</surname><given-names>JFM</given-names></name></person-group> (<year>1978</year>) A biosystematic study of <italic><tp:taxon-name><tp:taxon-name-part taxon-name-part-type="genus">Leptochloa</tp:taxon-name-part></tp:taxon-name></italic> with special emphasis on <italic><tp:taxon-name><tp:taxon-name-part taxon-name-part-type="genus">Leptochloa</tp:taxon-name-part> <tp:taxon-name-part taxon-name-part-type="species">dubia</tp:taxon-name-part></tp:taxon-name></italic> (<tp:taxon-name><tp:taxon-name-part taxon-name-part-type="family">Gramineae</tp:taxon-name-part></tp:taxon-name>: <tp:taxon-name><tp:taxon-name-part taxon-name-part-type="subfamily">Chloridoideae</tp:taxon-name-part></tp:taxon-name>). PhD Dissertation, Texas A&amp;M University, College Station.</mixed-citation></ref><ref id="B94"><mixed-citation xmlns:xlink="http://www.w3.org/1999/xlink" xlink:type="simple">
          <person-group><name name-style="western"><surname>Snow</surname><given-names>N</given-names></name></person-group> (<year>1997a</year>) Phylogeny and systematics of <italic><tp:taxon-name><tp:taxon-name-part taxon-name-part-type="genus">Leptochloa</tp:taxon-name-part></tp:taxon-name></italic> P. Beauv. sensu lato (<tp:taxon-name><tp:taxon-name-part taxon-name-part-type="family">Poaceae</tp:taxon-name-part></tp:taxon-name>, <tp:taxon-name><tp:taxon-name-part taxon-name-part-type="subfamily">Chloridoideae</tp:taxon-name-part></tp:taxon-name>, <tp:taxon-name>Eragrostideae</tp:taxon-name>). Ph.D. dissertation, Washington University in St. Louis: Missouri.</mixed-citation></ref><ref id="B63"><mixed-citation xmlns:xlink="http://www.w3.org/1999/xlink" xlink:type="simple">
          <person-group><name name-style="western"><surname>Nicora</surname><given-names>EG</given-names></name></person-group> (<year>1995</year>) <article-title>Los géneros <italic><tp:taxon-name><tp:taxon-name-part taxon-name-part-type="genus">Diplachne</tp:taxon-name-part></tp:taxon-name></italic> y <italic><tp:taxon-name><tp:taxon-name-part taxon-name-part-type="genus">Leptochloa</tp:taxon-name-part></tp:taxon-name></italic> (<tp:taxon-name><tp:taxon-name-part taxon-name-part-type="family">Gramineae</tp:taxon-name-part></tp:taxon-name>, Eragrosteae) de la Argentina y países limítrofes.</article-title> <source>Darwiniana</source> <volume>33</volume>: <fpage>233</fpage>–<lpage>256</lpage>.</mixed-citation></ref><ref id="B99"><mixed-citation xmlns:xlink="http://www.w3.org/1999/xlink" xlink:type="simple">
          <person-group><name name-style="western"><surname>Snow</surname><given-names>N</given-names></name></person-group> (<year>2012</year>) <article-title><italic><tp:taxon-name><tp:taxon-name-part taxon-name-part-type="genus">Leptochloa</tp:taxon-name-part></tp:taxon-name></italic> P. Beauv.</article-title> In: <person-group><name name-style="western"><surname>Zuloaga</surname><given-names>FO</given-names></name><name name-style="western"><surname>Rúgolo</surname><given-names>ZE</given-names></name><name name-style="western"><surname>Anton</surname><given-names>AM</given-names></name></person-group> (<role>Eds</role>) <issue-title>Flora Argentina, Vol.</issue-title> <source>3, Tomo 2. Graficamente Ediciones, Córdoba</source>, <fpage>131</fpage>–<lpage>138</lpage>.</mixed-citation></ref><ref id="B102"><mixed-citation xmlns:xlink="http://www.w3.org/1999/xlink" xlink:type="simple">
          <person-group><name name-style="western"><surname>Snow</surname><given-names>N</given-names></name><name name-style="western"><surname>Simon</surname><given-names>BK</given-names></name></person-group> (<year>1999</year>) <article-title>Taxonomic status and Australian distribution of of the weedy neotropical grass <tp:taxon-name><tp:taxon-name-part taxon-name-part-type="genus">Leptochloa</tp:taxon-name-part> <tp:taxon-name-part taxon-name-part-type="species">fusca</tp:taxon-name-part> <tp:taxon-name-part taxon-name-part-type="infraspecific-rank">subsp.</tp:taxon-name-part> <tp:taxon-name-part taxon-name-part-type="subspecies">uninervia</tp:taxon-name-part></tp:taxon-name>, with an updated key to Australian <italic><tp:taxon-name><tp:taxon-name-part taxon-name-part-type="genus">Leptochloa</tp:taxon-name-part></tp:taxon-name></italic> (<tp:taxon-name><tp:taxon-name-part taxon-name-part-type="family">Poaceae</tp:taxon-name-part></tp:taxon-name>, <tp:taxon-name><tp:taxon-name-part taxon-name-part-type="subfamily">Chloridoideae</tp:taxon-name-part></tp:taxon-name>).</article-title> <source>Austrobaileya</source> <volume>5</volume>: <fpage>299</fpage>–<lpage>305</lpage>.</mixed-citation></ref></ref-list></tp:taxon-treatment>
